# Supplementary material for: CRISPR/Cas13d targeting suppresses repeat-associated non-AUG translation of C9orf72 hexanucleotide repeat RNA
Source: J Clin Invest. 2024 Sep 17;134(21):e179016. doi: 10.1172/JCI179016 (PMC11527445; doi:10.1172/JCI179016)
Supplement: Supporting data values [file jci-134-179016-s008.xlsx]

## Sheet: Figure 1C
	Cas13d_NT20	Cas13d_S14	Cas13d_S20	Cas13d_S22	Cas13d_S24	Cas13d_S30	Cas13d_NT30
	1	0.879192	1.01717	0.759814	0.570901	0.545804	0.886956
	1	1.06937	0.837805	0.521574	0.486423	0.557237	1.01736
	1	1.10025	1.16706	0.698077	0.474471	0.443335	0.904479

## Sheet: Figure 1D
	Cas13b_NT20	Cas13b_S20	Cas13b_S22	Cas13b_S24
	1	0.703307	0.851836	0.710532
	1	0.527783	0.707651	0.471255
	1	0.68039	0.794987	0.678399

## Sheet: Figure 2B
	Nano Luc			Firefly Luc
	NT30	S24	S30	NT30	S24	S30
	1.09375	0.297323	0.466146	1.06504	0.848455	0.698692
	0.972656	0.287943	0.450521	0.97395	0.878894	0.67735
	1.01009	0.310692	0.500266	0.990832	0.774069	0.654102
	0.98991	0.287943	0.454594	1.00917	0.784661	0.623455
Figure 2F

## Sheet: Figure 2C
	Nano Luc			Firefly Luc
	NT30	S24	S30	NT30	S24	S30
	1.15966	0.916667	0.932772	0.994458	1.15468	0.712923
	0.806723	1.13513	1.2605	1.0511	0.936022	0.728344
	1.00002	1.05405	1.46154	1.01226	0.827419	1.16845
	1.00001	1.21622	1.00006	0.987735	0.826716	1.1809

## Sheet: Figure 2D
	Nano Luc			Firefly Luc
	NT30	S24	S30	NT30	S24	S30
	1.10278	1.00793	1.07463	1.09475	0.961389	0.973583
	0.924917	0.73485	0.968162	1.03872	0.980974	1.28305
	0.972306	0.782093	0.79807	0.86653	1.0874	1.43912

## Sheet: Figure 2E
	Frame-GA
	Nano Luc			Firefly Luc
	NT30	S24	S30	NT30	S24	S30
	0.929491	0.311245	0.266832	0.970384	0.716427	0.626021
	1.07051	0.26716	0.24464	1.02962	0.676373	0.607646
	1.01142	0.232183	0.388875	0.9885	0.479194	0.839401
	Frame-GP
	Nano Luc			Firefly Luc
	NT30	S24	S30	NT30	S24	S30
	0.977778	0.247536	0.266473	0.961679	0.549329	0.588145
	1.02222	0.234783	0.239807	1.03832	0.574164	0.639485
	1.06185	0.143711	0.202115	0.999353	0.342751	0.376701
	Frame-GR
	Nano Luc			Firefly Luc
	NT30	S24	S30	NT30	S24	S30
	0.978939	0.333907	0.300332	0.936222	0.452543	0.439846
	1.02106	0.30033	0.224094	1.06378	0.485523	0.477287
	0.99373	0.283489	0.278997	0.976693	0.51464	0.378454
	No G4C2 repeat
	Nano Luc			Firefly Luc
	NT30	S24	S30	NT30	S24	S30
	0.893082	1.10692	1.44654	0.984289	1.11558	1.26171
	1.01279	0.782609	1.32992	1.01571	1.22456	1.24612
	1.02883	1.02623	0.848624	1.02883	1.02623	0.848624

## Sheet: Figure 2F
	Frame-GA			Frame-GP			Frame-GR			No G4C2-NT
	NT30	S24	S30	NT30	S24	S30	NT30	S24	S30	NT30	S24	S30
	1.0272	0.910297	0.832961	1.01381	0.958067	0.946149	0.987264	0.87784	0.961235	1.0867	1.00348	0.959854
	0.858533	1.19445	0.960222	1.03735	1.05313	0.866286	0.831441	0.844019	0.918725	0.930834	1.11552	1.25592
	1.11427	1.10141	0.748694	0.948836	1.22575	0.824801	1.18129	1.02253	0.962809	0.982466	0.94483	0.753003

## Sheet: Figure 3B
	GP Response
	C9-ALS iPSC Line 1			C9-ALS iPSC Line 2			C9-ALS iPSC Line 3			C9-ALS iPSC Line 4
	NT30	S24	S30	NT30	S24	S30	NT30	S24	S30	NT30	S24	S30
	0.995695	0.451752	0.358967	0.970209	0.776736	0.519833	0.97928	0.748092	0.686054	0.980916	0.900763	0.687023
	1.00431	0.447298	0.384204	1.02979	0.772887	0.56318	1.02072	0.814976	0.748092	1.0458	0.796438	0.688295
		0.443587	0.35867						0.700836	0.935115	0.711196	0.581425
		0.417904	0.324673						0.739852	1.03817	0.629771	0.599237
	GA Response
	C9-ALS iPSC Line 1			C9-ALS iPSC Line 2			C9-ALS iPSC Line 3			C9-ALS iPSC Line 4
	NT30	S24	S30	NT30	S24	S30	NT30	S24	S30	NT30	S24	S30
	0.930587	0.437982	0.4095	0.985929	0.801126	0.755159	1.00808	0.818675	0.593758	1.02701	0.688063	0.825832
	1.06941	0.447492	0.40109	1.01407	0.756098	0.833959	0.991916	0.73364	0.606395	0.97299	0.73816	0.75225

## Sheet: Figure 3C
	Relative mRNA Level of Cas13d
	C9-ALS iPSC Line 1			C9-ALS iPSC Line 2			C9-ALS iPSC Line 3			C9-ALS iPSC Line 4
	NT30	S24	S30	NT30	S24	S30	NT30	S24	S30	NT30	S24	S30
	0.989339	1.06259	0.999561	0.563486	0.484901	0.623236	0.271445	0.23717	0.307924	0.555926	0.654952	0.662558
	0.939013	1.02568	0.901894	0.595804	0.563679	0.771871	0.302335	0.226845	0.365575	0.673635	0.804623	0.599025
	1.0678	1.1464	0.916406	0.654333	0.617345	0.750184	0.299188	0.346161	0.410159	0.651973	0.610896	0.662581

## Sheet: Figure 3D
	GP-S24			GP-S30
	Relative mRNA Level of Cas13d	GP Knockdown Efficiency		Relative mRNA Level of Cas13d	GP Knockdown Efficiency
	1.07822	0.559865		0.939287	0.643371
	0.555308	0.225188		0.715097	0.458494
	0.270059	0.218466		0.361219	0.281292
	0.690157	0.240458		0.641388	0.361005

[truncated: 27 more sheets: Figure 3E, Figure 3G, Figure 3H, Figure 3I, Figure 3J, Figure 4A, Figure 4B, Figure 4C, Figure 4D, Figure 4E, Figure 4F, Figure 5B, Figure 5C, Figure S1A, Figure S1B, Figure S1C, Figure S1E, Figure S1F, Figure S2B, Figure S2C …]
